# Supplementary material for: Deep active learning for classifying cancer pathology reports
Source: BMC Bioinformatics. 2021 Mar 9;22:113. doi: 10.1186/s12859-021-04047-1 (PMC7941989; doi:10.1186/s12859-021-04047-1)
Supplement: Supplementary file 5 — Additional file 5. Training and inference time for the histology experiment (large dataset) using ratio sampling. [file 12859_2021_4047_MOESM5_ESM.xlsx]

## Sheet: Sheet1
	Time Complexity	Data Used	15K	30K	45K	60K	75K	90K	105K	120K	135K	150K	162K
	(Training)	Time (seconds)	811.93	1328.5	1255.31	1785.73	1361.69	1835.19	1814.94	1857.69	2551.22	3206.75	3228.64
	Time Complexity	128 Samples (1 batch)
	(Testing)	0.053720681431194 Seconds
