# Supplementary material for: Deep active learning for classifying cancer pathology reports
Source: BMC Bioinformatics. 2021 Mar 9;22:113. doi: 10.1186/s12859-021-04047-1 (PMC7941989; doi:10.1186/s12859-021-04047-1)
Supplement: Supplementary file 6 — Additional file 6. Large dataset: micro/macro F-1 scores table - histology task. [file 12859_2021_4047_MOESM6_ESM.xlsx]

## Sheet: Sheet1
	Micro Scores	Query Strategy Data Used	15K	30K	45K	60K	75K	90K	105K	120K	135K	150K	162K
		Random Sampling	78.29	80.67	81.4	81.85	82.19	82.15	82.83	83	83.1	83.37	83.18
		Least Confidence	78.49	82.35	82.74	83.21	83.42	83.41	83.25	83.35	83.41	83.34	83.09
		Entropy Sampling	78.14	81.38	82.6	83.12	83.43	83.46	83.55	83.39	83.13	83.19	83.37
		Ratio Sampling	78.31	81.84	83.04	83.18	83.25	83.25	83.23	83.35	83.38	83.33	83.42
		Marginal Sampling	78.39	81.84	83.06	83.28	83.53	83.59	83.61	83.23	83.22	83.16	83.42
		Euclidian Cluster (D.S.)	78.44	80.36	81.3	81.65	81.97	82.49	82.51	82.92	83.08	83.18	83.42
		Cosine Cluster (D.S.)	78.37	80.53	81.65	81.83	82.28	82.82	82.84	83.02	83.19	83.26	83.33
		Information Density	78.36	81.96	82.85	83.17	83.5	83.34	83.36	83.62	83.33	83.34	83.34
		Meta Learning	78.65	81.34	82.68	82.84	83.32	83.52	82.94	83.49	83.37	83.31	83.19
		QBC - Softmax S.	78.67	82.01	82.92	83.33	83.32	83.47	83.34	83.35	83.22	83.39	83.4
		QBC - VE	78.26	82.11	83.01	83.28	83.2	83.34	83.26	83.32	83.3	83.29	83.48
		QBC - KL-D	78.26	81.79	82.74	83.13	83.15	83.34	83.35	83.44	83.48	83.44	83.28
	Macro Scores	Query Strategy Data Used	15K	30K	45K	60K	75K	90K	105K	120K	135K	150K	162K
		Random Sampling	18.84	24.63	27.88	29.62	30.73	32.5	33.87	35.69	36.37	38.09	38.2
		Least Confidence	19.74	37.92	37.97	37.95	38.89	39.06	39.22	38.9	38.72	37.96	38.74
		Entropy Sampling	17.48	36.04	36.5	40.02	37.82	39.82	38.37	39.18	38.2	37.19	38.6
		Ratio Sampling	18.43	31.95	36.64	36.75	38.1	39.53	38.39	39.38	40.03	38.41	38.66
		Marginal Sampling	18.04	34.42	37.65	38.11	40.09	39.55	39.71	37.63	37.72	37.83	36.92
		Euclidian Cluster (D.S.)	18.69	24.62	27.96	30.19	32.72	32.93	34.6	36.07	36.51	36.6	38.83
		Cosine Cluster (D.S.)	20.25	26.36	29.19	31.92	33.19	34.78	36.65	37.69	36.64	37.41	36.84
		Information Density	17.66	32.84	38.01	37.8	38.26	38.36	39.26	38.88	39.06	37.91	36.54
		Meta Learning	18.98	33.07	34.78	36.69	37.85	39.63	39.67	38.73	38.57	37.44	36.58
		QBC - Softmax S.	19.99	35.73	37.05	39.51	39.53	37.49	39.61	37.71	38.49	40	37.87
		QBC - VE	19.15	32.88	38.22	38.33	38.63	38.28	38.58	38.04	37.75	37.77	38.55
		QBC - KL-D	18.42	36.42	39.46	40.17	39.01	39.01	38.26	38.38	38.65	38.14	37.61
