# Supplementary material for: Deep active learning for classifying cancer pathology reports
Source: BMC Bioinformatics. 2021 Mar 9;22:113. doi: 10.1186/s12859-021-04047-1 (PMC7941989; doi:10.1186/s12859-021-04047-1)
Supplement: Supplementary file 7 — Additional file 7. Large dataset: micro/macro F-1 scores table - subsite task. [file 12859_2021_4047_MOESM7_ESM.xlsx]

## Sheet: Sheet1
	Micro Scores	Query Strategy Data Used	15K	30K	45K	60K	75K	90K	105K	120K	135K	150K	162K
		Random Sampling	69.91	72.29	73.29	73.77	74.2	74.56	74.84	75.29	75.19	75.25	75.6
		Least Confidence	69.8	72.91	74.24	74.98	75.55	75.44	75.7	75.5	75.36	75.22	75.69
		Entropy Sampling	69.8	73.03	74.16	74.66	75.32	75.58	75.59	75.56	75.44	75.65	75.63
		Ratio Sampling	69.44	73.27	74.2	75.01	75.42	75.54	75.81	75.48	75.68	75.43	75.66
		Marginal Sampling	69.7	73	74.31	74.96	75.4	75.31	75.74	75.65	75.3	75.77	75.38
		Euclidian Cluster (D.S.)	69.89	71.26	72.46	72.73	73.37	73.8	74.18	74.7	74.85	75.21	75.82
		Cosine Cluster (D.S.)	69.49	71.6	72.45	73.56	74.07	74.43	74.91	75.14	75.33	75.45	75.79
		Information Density	69.9	72.7	74.18	74.73	75.3	75.18	75.26	75.37	75.35	75.64	75.36
		Meta Learning	69.8	71.79	73.25	74.17	75.14	75.39	75.64	75.48	75.71	75.56	75.69
		QBC - Softmax S.	69.85	72.94	74.07	74.83	75.46	75.43	75.47	75.76	75.4	75.58	75.59
		QBC-VE	69.57	72.87	74.24	74.98	75.39	75.44	75.61	75.62	75.43	75.43	75.2
		QBC-KL-D	69.85	72.86	74.41	75.05	75.36	75.35	75.31	75.49	75.59	75.7	75.34
	Macro Scores	Query Strategy Data Used	15K	30K	45K	60K	75K	90K	105K	120K	135K	150K	162K
		Random Sampling	21.01	24.93	26.87	29.97	30.78	31.65	31.83	33.15	33.99	33.89	35.36
		Least Confidence	20.45	29.9	31.52	33.34	34.7	35.47	33.95	35.33	35.41	34.95	35.01
		Entropy Sampling	21.19	30.94	32.37	33.28	33.85	34.21	34.91	34.48	35.33	34.83	35.03
		Ratio Sampling	19.74	28.58	32.25	31.99	34.21	34.78	34.88	34.34	34.43	33.82	34.62
		Marginal Sampling	20.73	28.85	31.69	33.89	33.33	35.02	34.36	33.24	34.62	34.44	34.68
		Euclidian Cluster (D.S.)	20.88	22.57	24.66	24.7	27.65	29.99	29.78	32.05	34.1	34.02	34.03
		Cosine Cluster (D.S.)	20.51	24.66	27.33	27.91	30.19	31.82	32.06	32.75	32.44	34.27	35.28
		Information Density	20.44	28.55	32.26	33.86	32.72	35.38	34.64	34.75	35.21	34.08	34.67
		Meta Learning	20.28	26.91	29.18	32.33	32.38	34.07	34.54	33.93	36.22	34.43	35.61
		QBC - Softmax S.	20.82	29.99	31.96	34.08	33.98	35.95	33.63	35.39	35.22	34.84	34.61
		QBC-VE	20.25	29.68	32.11	34.32	33.63	35.11	35.06	34.82	34.04	34.5	34.84
		QBC-KL-D	20.89	29.66	33.24	32.92	35.09	34.15	34.48	33.73	34.7	34.17	35.22
