# Supplementary material for: Deep active learning for classifying cancer pathology reports
Source: BMC Bioinformatics. 2021 Mar 9;22:113. doi: 10.1186/s12859-021-04047-1 (PMC7941989; doi:10.1186/s12859-021-04047-1)
Supplement: Supplementary file 8 — Additional file 8. Small dataset: micro/macro F-1 scores table - histology task. [file 12859_2021_4047_MOESM8_ESM.xlsx]

## Sheet: Sheet1
	Micro Scores	Query Strategy Data Used	1K	2K	3K	4K	5K	6K	7K	8K	9K	10K
		Random Sampling	66.02	71.19	72.83	73.06	74.54	74.89	75.3	75.23	75.73	75.93
		Least Confidence	65.09	68.75	70.91	72.82	74.69	75.4	76.42	77.29	78.3	78.54
		Entropy Sampling	65.6	68.04	70.94	70.83	74.28	74.69	74.74	76	77	77.44
		Ratio Sampling	66.26	72.74	74.67	75.94	76.92	77.7	78.67	78.37	78.5	78.81
		Marginal Sampling	65.39	72.12	75.2	76.24	77.13	77.76	77.8	78.65	78.29	79.36
		Euclidian Cluster (D.S.)	64.88	66.42	69.2	71.6	71.42	72.13	72.02	72.31	71.89	72.69
		Cosine Cluster (D.S.)	65.88	68.33	70.7	71.35	71.43	71.43	72.13	70.84	73.07	73.11
		Information Density	64.38	69.24	72.05	72.94	74.52	74.95	75.83	75.96	76.13	76.16
		Meta Learning	65.27	68.33	71.51	73.16	74.14	75.17	75.87	75.67	76.49	76.73
		QBC - Softmax S.	65.28	68.85	71.17	72.16	74.57	75.43	76.21	76.79	77.22	77.32
		QBC-VE	65.04	69.98	71.5	72.16	73.88	75.01	75.19	75.49	76.78	77.66
		QBC-KL-D	65.44	69.25	71.88	73.62	75.13	74.41	75.12	76.59	77.13	77.67
	Macro Scores	Query Strategy Data Used	1K	2K	3K	4K	5K	6K	7K	8K	9K	10K
		Random Sampling	5.66	8.69	10.01	11.37	13.07	14.17	13.9	16.17	16.07	17.23
		Least Confidence	5.74	11.13	16.5	21.77	25.18	27.24	28.81	31.41	31.58	32.84
		Entropy Sampling	5.84	9.91	15.31	19.82	24.2	26.39	27.68	30.29	31.89	32.27
		Ratio Sampling	5.98	12.05	16.58	18.91	22.44	24.42	24.8	27.06	27.47	28.79
		Marginal Sampling	5.95	12.64	18.03	20.77	23.96	25.75	27.31	29.23	28.59	29.94
		Euclidian Cluster (D.S.)	5.66	6.06	8.63	10.35	11.85	12.37	12.73	12.98	13.95	14.43
		Cosine Cluster (D.S.)	6.05	8.1	9.65	10.64	10.77	11.8	11.48	13.31	13.52	13.93
		Information Density	5.64	8.69	10.92	13.29	14.73	15	16.91	17.73	19.06	19.3
		Meta Learning	5.91	9.29	15.22	19.45	20.23	21.95	23.74	24.82	24.94	25.66
		QBC - Softmax S.	5.61	11.99	18.62	21.95	25.87	27.96	29.09	29.35	31.47	30.63
		QBC-VE	5.83	12.55	20.04	24.58	26.09	27.56	29.49	31.97	32.24	32.65
		QBC-KL-D	5.79	8.98	14.68	21.16	26.01	25.56	28.79	31.36	31.2	32.55
